# Supplementary material for: Pharmacokinetic Characteristics of a Single Cannabidiol Dose in Oil and Treat Forms and Health Impacts After 30 Days of Administration in Dogs
Source: Animals (Basel). 2025 May 19;15(10):1470. doi: 10.3390/ani15101470 (PMC12108255; doi:10.3390/ani15101470)
Supplement: Supplementary file 1 [file animals-15-01470-s001.zip]

Archive with 1 entries (1 files):
- animals-3606049-supplementary.pdf
